# Supplementary material for: Integrative analyses of hub genes and their association with immune infiltration in adipose tissue, liver tissue and skeletal muscle of obese patients after bariatric surgery
Source: Adipocyte. 2022 Apr 12;11(1):190–201. doi: 10.1080/21623945.2022.2060059 (PMC9009953; doi:10.1080/21623945.2022.2060059)
Supplement: Supplemental Material [file KADI_A_2060059_SM0410.zip › supplementary/Supplemental Table 1.xlsx]

## Sheet: Sheet1
Supplemental Table 1: DEGs shared by adipose tissue and liver, liver and skeletal muscle, skeletal muscle and adipose tissue.
DEGs shared by adipose tissue and liver	DEGs shared by liver and skeletal muscle	DEGs shared by skeletal muscle and adipose tissue
SPP1	FNDC5	IL1RN
MSR1	MXD1	CCR1
IL1RN	LYN	KYNU
RGS1	RNASET2	CCL4
FCGBP	TP53INP2	MNDA
CCR1	PLXNC1	S100A12
GPR183	WWP1	FGR
AQP9	CA2	S100A8
CXCL2	PDZRN4	SLAMF7
FPR3	COTL1	TLR8
PRG4	SYK
C5AR1	IL7R
CCL4	CTSS
IL18	CD37
CD163	IRF1
MNDA	HK3
DHRS9	CR1
GSDMB	BIN2
EVI2A	CCR1
TFEC	MNDA
VNN2	LPAR5
NCEH1	DENND2D
NETO2	SLA
VNN1	SCO2
S100A12	SRGN
FPR1	E2F3
EGR2	NCF2
CYTIP	TAT
S100A8	RGS19
CD52	TLR8
SLAMF7	CXCR4
SDS	IL1RN
BCL2A1	STK17B
CCL2	MME
TLR8	PLAC8
	FCN1
	AGTPBP1
	HCK
	TES
	LAPTM5
	RHOG
	NNMT
	DENND3
	GLIPR1
	IFNGR2
	ARHGAP30
	ALOX5AP
	ZNF511
	S100A12
	SH2D1B
	S100A9
	PTGS1
	LDHA
	MRO
	LDLR
	NAMPT
	CYTH4
	CTSC
	LCN2
	EMB
	SAMHD1
	NMI
	CCL4
	DAPP1
	INSIG1
	OGFRL1
	S100A8
	GCH1
	LY96
	AOAH
	CHN2
	MSN
	STX3
	MBOAT1
	C18orf54
	TMEM45B
	LHX9
	RHOQ
	CD48
	NIN
	HPSE
	SLAMF7
	TYROBP
	CLIC1
	CHST11
	WDR59
	MAPK13
	EPSTI1
	CD1D
	DMPK
	PANX2
	HSPA6
