# Supplementary material for: Integrative analyses of hub genes and their association with immune infiltration in adipose tissue, liver tissue and skeletal muscle of obese patients after bariatric surgery
Source: Adipocyte. 2022 Apr 12;11(1):190–201. doi: 10.1080/21623945.2022.2060059 (PMC9009953; doi:10.1080/21623945.2022.2060059)
Supplement: Supplemental Material [file KADI_A_2060059_SM0410.zip › supplementary/Supplemental Table 2.xlsx]

## Sheet: Sheet1
Supplemental Table 2: P-value for each pathway in GSVA.
Tissue	Pathway	p-value
Adipose tissue	ANGIOGENESIS	2.05815e-11
	MITOTIC SPINDLE	2.36154e-10
	COMPLEMENT	5.08097e-10
	EPITHELIAL MESENCHYMAL TRANSITION	8.94504e-10
	ALLOGRAFT REJECTION	3.29676e-09
	IL6 JAK STAT3 SIGNALING	7.70231e-09
	MTORC1 SIGNALING	1.4772e-08
	IL2 STAT5 SIGNALING	1.54163e-08
	PI3K AKT MTOR SIGNALING	1.80175e-08
	ANDROGEN RESPONSE	2.56085e-08
	PROTEIN SECRETION	4.19422e-08
	UNFOLDED PROTEIN RESPONSE	1.30666e-07
	KRAS SIGNALING UP	1.46363e-07
	INFLAMMATORY RESPONSE	2.33975e-07
	REACTIVE OXYGEN SPECIES PATHWAY	2.4254e-07
	TGF BETA SIGNALING	2.8922e-07
	COAGULATION	8.71128e-07
	G2M CHECKPOINT	1.17572e-06
	APICAL JUNCTION	1.78687e-06
	ESTROGEN RESPONSE EARLY	6.37724e-06
	ESTROGEN RESPONSE LATE	1.15985e-05
	INTERFERON GAMMA RESPONSE	1.22026e-05
	APOPTOSIS	2.15829e-05
	MYC TARGETS V2	0.000128012
	P53 PATHWAY	0.000152445
	HEME METABOLISM	0.000211389
	BILE ACID METABOLISM	0.00094835
	XENOBIOTIC METABOLISM	0.00167949
	NOTCH SIGNALING	0.00190657
	GLYCOLYSIS	0.00275434
	E2F TARGETS	0.00304212
	TNFA SIGNALING VIA NFKB	0.0059616
	UV RESPONSE UP	0.0070026
	INTERFERON ALPHA RESPONSE	0.0112015
	HEDGEHOG SIGNALING	0.0118384
	KRAS SIGNALING DN	0.0197775
	HYPOXIA	0.0197831
	UV RESPONSE DN	0.0202916
	MYC TARGETS V1	0.0223926
	PANCREAS BETA CELLS	0.0229013
	ADIPOGENESIS	0.029283
	OXIDATIVE PHOSPHORYLATION	0.0304777
Liver	TNFA SIGNALING VIA NFKB	4.70969e-05
	INFLAMMATORY RESPONSE	5.23059e-05
	IL6 JAK STAT3 SIGNALING	5.74268e-05
	IL2 STAT5 SIGNALING	0.000123196
	INTERFERON GAMMA RESPONSE	0.000149514
	KRAS SIGNALING UP	0.000343115
	ALLOGRAFT REJECTION	0.000654045
	UV RESPONSE UP	0.00080279
	INTERFERON ALPHA RESPONSE	0.00118822
	HYPOXIA	0.00128362
	COMPLEMENT	0.00240295
	APOPTOSIS	0.003173
	P53 PATHWAY	0.00330761
	G2M CHECKPOINT	0.00851797
	MTORC1 SIGNALING	0.00990403
	ANGIOGENESIS	0.01619
	E2F TARGETS	0.022511
	REACTIVE OXYGEN SPECIES PATHWAY	0.0308548
	PI3K AKT MTOR SIGNALING	0.0326456
	UNFOLDED PROTEIN RESPONSE	0.0488996
Skeletal muscle	HEME METABOLISM	0.0111311
	COMPLEMENT	0.0181402
	KRAS SIGNALING UP	0.0217339
	IL6 JAK STAT3 SIGNALING	0.02657
	IL2 STAT5 SIGNALING	0.0357338
